# Supplementary material for: Short-Term TERT Inhibition Impairs Cellular Proliferation via a Telomere Length-Independent Mechanism and Can Be Exploited as a Potential Anticancer Approach
Source: Cancers (Basel). 2023 May 9;15(10):2673. doi: 10.3390/cancers15102673 (PMC10216832; doi:10.3390/cancers15102673)
Supplement: Supplementary file 1 [file cancers-15-02673-s001.zip]

Archive with 2 entries (2 files):
- File S1_Full Length Blots.pdf
- File S2_Supplementary Table and Figures.pdf
